# Supplementary material for: Influence of Increased Freedom of Movement on Welfare and Egg Laying Pattern of Hens Kept in Aviaries
Source: Animals (Basel). 2022 Sep 6;12(18):2307. doi: 10.3390/ani12182307 (PMC9495151; doi:10.3390/ani12182307)
Supplement: Supplementary file 1 [file animals-12-02307-s001.zip]

Archive with 1 entries (1 files):
- animals-1876715-supplementary.pdf
